# Supplementary material for: The Role of Corticosteroid Nasal Irrigations in the Management of Chronic Rhinosinusitis: A State-of-the-Art Systematic Review
Source: J Clin Med. 2023 May 22;12(10):3605. doi: 10.3390/jcm12103605 (PMC10219545; doi:10.3390/jcm12103605)
Supplement: Supplementary file 1 [file jcm-12-03605-s001.zip]

Archive with 1 entries (1 files):
- jcm-2329739-supplementary.pdf
